# Supplementary material for: Dynamic loss of hormone receptors and reshaped drug sensitivity in male breast cancer organoids: A first case report and clinical implications
Source: J Transl Int Med. 2026 Apr 4;14(2):322–5. doi: 10.1515/jtim-2026-0032 (PMC13110457; doi:10.1515/jtim-2026-0032)
Supplement: Supplementary file 1 — Supplementary Material Details [file jtim-2026-0032_sm.zip]

Archive with 2 entries (2 files):
- 14 JTIM-D-25-00223 SI 1.pdf
- 14 JTIM-D-25-00223 SI 2.pdf
